# Supplementary material for: Protein biomarkers in cervicovaginal lavages for detection of endometrial cancer
Source: Biomark Res. 2022 Dec 2;10:88. doi: 10.1186/s40364-022-00438-5 (PMC9717501; doi:10.1186/s40364-022-00438-5)
Supplement: Supplementary file 1 — Additional file 1: Supplementary Tables. Table S1. Patient demographics and characteristics. Table S2. The significance of difference in comorbidities among the disease groups. Table S3. The significance of difference between protein levels among the disease groups. [file 40364_2022_438_MOESM1_ESM.xlsx]

## Sheet: Table S1
Table S1. Patient demographics and characteristics. P values were calculated using Kruskal-Wallis test for continuous values and Fisher’s exact test for categorical values. If the overall difference was significant (P<0.05), paired tests were performed with Bonferroni adjustment. Abbreviations: body mass index (BMI), endometrial cancer (EC), endometrial endometrioid carcinoma (EEC), general educa…
	All	Benign conditions	Endometrial hyperplasia	Low-grade EEC	Other EC subtypes	P value
	(n=192)	(n=108)	(n=18)	(n=53)	(n=13)	overall	paired
Age (mean (SD)) (n=192)	51.02 (12.45)	45.55 (10.01)	54.11 (13.35)	58.73 (11.82)	60.77 (8.06)	<0.0001	(1) vs. (2)	0.01
							(1) vs. (3)	<0.0001
							(1) vs. (4)	<0.0001
Race (n (%)) (n=190)
White/Caucasian	142 (74.74)	78 (72.90)	16 (88.89)	37 (71.15)	11 (84.62)	0.004	(1) vs. (3)	0.045
American Indian/Alaska Native	15 (7.89)	5 (4.67)	1 (5.56)	8 (15.38)	1 (7.69)
Black/African American	12 (6.32)	11 (10.28)	0 (0.00)	1 (1.92)	0 (0.00)
Mixed/Multi-racial	9 (4.74)	7 (6.54)	0 (0.00)	2 (3.95)	0 (0.00)
Asian/Far East/South East	4 (2.11)	4 (3.74)	0 (0.00)	0 )0.00)	0 (0.00)
Asian/Indian	1 (0.53)	0 (0.00)	1 (5.56)	0 (0.00)	0 (0.00)
Native Hawaiian/Pacific Islander	1 (0.53)	0 (0.00)	0 (0.00)	1 (1.92)	0 (0.00)
Middle Eastern/North African	1 (0.53)	0 (0.00)	0 (0.00)	0 (0.00)	1 (7.69)
Not specified/other	5 (2.63)	2 (1.87)	0 (0.00)	3 (5.77)	0 (0.00)
Ethnicity (n (%)) (n=191)
Non-Hispanic	141 (73.82)	76 (70.37)	14 (77.78)	41 (78.85)	10 (76.92)	0.67
Hispanic	50 (26.18)	32 (29.63)	4 (22.22)	11 (21.15)	3 (23.08)
BMI (n (%)) (n=192)
<25	29 (15.38)	23 (21.30)	0 (0.00)	4 (7.55)	2 (15.38)	<0.0001	(1) vs. (2)	<0.0001
25-29	47 (24.38)	38 (35.19)	1 (5.56)	6 (11.32)	2 (15.38)		(1) vs. (3)	<0.0001
30-34	30 (15.63)	19 (17.59)	2 (11.11)	6 (11.32)	3 (23.08)
≥35	86 (44.79)	28 (25.93)	15 (83.33)	37 (69.81)	6 (46.15)
BMI (mean (SD)) (n=192)	34.76(10.16)	30.63 (7.54)	41.49 (7.45)	40.29 (11.07)	37.22 (12.76)	<0.0001	(1) vs. (2)	<0.0001
							(1) vs. (3)	<0.0001
							(2) vs. (3)	0.005
Menopause status (n (%)) (n=190)
Premenopausal	108 (56.84)	89 (82.41)	6 (33.33)	12 (23.53)	1 (7.69)	<0.0001	(1) vs. (2)	<0.0001
Postmenopausal	82 (43.16)	19 (17.59)	12 (66.67)	39 (76.47)	12 (92.31)		(1) vs. (3)	<0.0001
							(1) vs. (4)	<0.0001
Education (n (%)) (n=175)
Less than high school	10 ((5.71)	3 (2.86)	2 (14.29)	4 (8.89)	1 (9.09)	0.36
High school diploma or GED	38 (21.71)	20 (19.05)	6 (42.86)	10 (22.22)	2 (18.18)
Some college	42 (24.00)	24 (22.86)	4 (28.57)	12 (26.67)	2 (18.18)
Association degree or technical certification	35 (20.00)	22 (20.95)	1 (7.14)	9 (20.00)	3 (27.27)
Bachelor’s degree	30 (17.14)	22 (20.95)	0 (0.00)	5 (11.11)	3 (27.27)
Master’s/doctor’s degree	20 (11.43)	14 (13.33)	1 (7.14)	5 (11.11)	0 (0.00)
Income (n (%)) (n=168)
<10,000	8 (4.60)	3 (3.03)	0 (0.00)	5 (11.36)	0 (0.00)	0.002	(1) vs. (3)	0.002
10,000-25,000	26 (14.94)	10 (10.10)	6 (42.86)	7 (15.91)	3 (27.27)
25,000-50,000	39 (22.41)	13 (13.13)	3 (21.43)	16 (36.36)	4 (36.36)
50,000-75,000	32 (18.39)	23 (23.23)	2 (14.29)	6 (13.64)	1 (9.09)
75,000-100,000	18 (10.34)	15 (15.15)	1 (7.14)	1 (2.27)	1 (9.09)
>100,000	32 (18.39)	24 (24.24)	1 (7.14)	3 (6.82)	2 (18.18)
Don’t know/refused	19 (10.32)	11 (11.11)	1 (7.14)	6 (13.64)	0 (0.00)
Marital status (n (%)) (n=191)
Single/divorced/ widowed	85 (44.50)	41 (37.96)	8 (44.44)	30 (57.69)	6 (46.15)	0.41
Married	96 (50.26)	60 (55.56)	8 (44.44)	21 (40.38)	7 (53.85)
Cohabitating	6 (3.14)	5 (4.63)	1 (5.56)	0 (0.00)	0 (0.00)
Other	4 (2.09)	2 (11.85)	1 (5.56)	1 (1.54)	0 (0.00)
Sexual orientation (n (%)) (n=171)
Heterosexual	164 (95.91	93 (93.00)	14 (100.00)	44 (10.00)	13 (100.00)	0.52
Bisexual	2 (1.17)	2 (2.00)	0 (0.00)	0 (0.00)	0 (0.00)
Homosexual	5 (2.92)	5 (5.00)	0 (0.00)	0 (0.00)	0 (0.00)
Employment status (n (%)) (n=174)
Employed	100 (57.47)	75 (72.82)	7 (50.00)	14 (31.11)	4 (33.33)	<0.0001	(1) vs. (3)	<0.0001
Unemployed	74 (42.53))	28 (27.18)	7 (50.00)	31 (68.89)	8 (66.67)		(1) vs. (4)	0.04
Contraceptive use in past 6 months (n (%))
Birth control pill (n=127)
Yes	15 (11.81)	12 (16.00)	0 (0.00)	3 (9.38)	0 (0.00)	0.25
No	112 (88.19)	63 (84.00)	11 (100.00)	29 (90.63)	9 (100.00)
Depo-Provera® (n=74)
Yes	1 (1.35)	0 (0.00)	0 (0.00)	0 (0.00)	1 (20.00)	0.07
No	73 (98.65)	45 (100.00)	9 (100.00)	15 (100.00)	4 (80.00)
Paragard® (n=64)
Yes	2 (3.13)	1 (2.50)	0 (0.00)	1 (7.14)	0 (0.00)	0.61
No	62 (96.88)	39 (97.50	6 (100.00)	13 (92.86)	4 (100.00)
Hormone IUD (n=68)
Yes	10 (14.71)	9 (20.43)	0 (0.00)	0 (0.00)	1 (20.00)	0.13
No	58 (85.29)	33 (78.57)	7 (100.00)	14 (100.00)	4 (80.00)
Type of contraceptives (n (%))
Hormonal (n=138)
Yes	36 (26.09)	26 (32.10)	0 (0.00)	5 (14.71)	5 (45.45)	0.01	(2) vs. (4)	0.05
No	102 (73.91)	55 (67.90)	12 (100.00)	29 (85.29)	6 (54.55)
Non-hormonal (n=64)
Yes	2 (3.13)	1 (2.50)	0 (0.00)	1 (7.14)	0 (0.00)	0.62
No	62 (96.88)	39 (97.50	6 (100.00)	13 (92.86)	4 (100.00)
Surgical contraception (n (%)) (n=100)
Tubal ligation	40 (40.00)	25 (40.98)	3 (37.50)	10 (41.67)	2 (20.00)	0.73
Essure®	5 (5.00)	5 (8.20)	0 (0.00)	0 (0.00)	0 (0.00)
Both ovaries removed	1 1.00)	1 (1.64)	0 (0.00)	0 (0.00)	0 (0.00)
Tubes and ovaries removed	3 (3.00)	2 (3.28)	1 (12.50)	0 (0.00)	0 (0.0)
None	51 (51.00)	19 (61.29)	4 (50.00)	14 (58.33)	8 (80.00)
Hormone replacement therapy (n (%))
Hormone receptor modulator, agonist or antagonist (n=64)
Yes	2 (3.13)	2 (5.13)	0 (0.00)	0 (0.00)	0 (0.00)	0.99
No	62 (96.88)	37 (94.87)	6 (100.00)	14 (100.00)	5 (100.00)
Hormone treatment (estrogen, estrogen/progesterone) (n=80)
Yes	15 (18.75)	10 (20.41)	0 (0.00)	2 (11.11)	3 (42.86)	0.11
No	65 (81.25))	39 (79.59)	7 (100.00)	16 (88.89)	4 (57.14)
Parity (n (%)) (n=191)
0	44 (23.04)	22 (20.56)	4 (22.22)	15 (28.30)	3 (23.08)	0.3
1	24 (12.57)	9 (8.41)	4 (22.22)	8 (15.09)	3 (23.08)
2	42 (21.99)	23 (21.50)	7 (38.89)	10 (18.87)	2 (15.38)
3	44 (23.04)	27 (25.23)	2 (11.11)	13 (24.53)	2 (15.38)
4+	37 (19.37)	26 (24.30)	1 (5.56)	7 (13.21)	3 (23.08)
Heavy periods (n (%)) (n=150)
Light	9 (6.00)	5 (5.32)	0 (0.00)	2 (5.88)	2 (20.00)	0.01	(1) vs. (3)	0.04
Moderate	48 (32.00)	21 (22.34)	6 (50.00)	17 (50.0)	4 (40.00)
Heavy	93 (62.00)	68 (72.34)	6 (50.00)	15 (44.12)	4 (40.00)
Douching (n (%)) (n=161)
Yes	26 (16.15)	15 (15.96)	3 (21.43)	7 (16.28)	1 (10.00)	0.9
No	135 (83.85)	79 (84.04)	11 (78.57)	36 (83.72)	9 (90.00)
Dilation and curettage (n (%)) (n=192)
Yes	58 (30.21)	19 (17.59)	7 (38.89)	25 (47.17)	7 (53.85)	0.0002	(1) vs (3)	0.0006
No	134 (69.79)	89 (82.41)	11 (61.11)	28 (52.83)	6 (46.15)		(1) vs (4)	0.04
Uterine manipulator type used (n (%)) (n=185)
Fornisee®	63 (34.05)	61 (58.65)	2 (12.50)	0 (0.00)	0 (0.00)	<0.0001	(1) vs. (2)	<0.0001
Sacrocervicopexy	0 (0.00)	0 (0.00)	0 (0.00)	0 (0.00)	0 (0.00)		(1) vs. (3)	<0.0001
Delineator™	77 (41.62)	31 (29.81)	4 (25.00)	36 (67.92)	6 (50.00)		(1) vs. (4)	<0.0001
VCare®	21 (11.35)	5 (4.81)	4 (25.00)	7 (13.21)	5 (41.67))		(2) vs. (3)	0.01
RUMI®	23 (12.43)	6 (5.77)	6 (37.50)	10 (18.87)	1 (8.33)
Sponge stick	1 (0.54)	1 (0.96)	0 (0.00)	0 (0.00)	0 (0.00)
Chronic pelvic pain hx (n (%)) (n=155)
Yes	64 (41.29)	50 (54.95)	2 (15.38)	10 (25.00)	2 (18.18)	0.001	(1) vs. (3)	0.01
No	91 (58.71)	41 (45.05)	11 (84.62)	30 (75.00)	9 (81.82)
Endometriosis hx (n (%)) (n=162)
Yes	43 (26.54)	28 (29.47)	2 (14.29)	12 (28.57)	1 (9.09)	0.35
No	119 (73.46)	67 (70.53)	12 (85.71)	30 (71.43)	10 (90.91)
PCOS hx (n (%)) (n=154)
Yes	16 (10.39)	10 (11.36)	2 (13.33)	4 (10.00)	0 (0.00	0.68
No	138 (89.61)	78 (88.64)	13 (86.67)	36 (90.00)	11 (100.00)
Diabetes (n (%)) (n=192)
Yes	48 (25.00)	22 (20.37)	5 (27.78)	21 (39.62)	0 (0.00)	0.006	(3) vs. (4)	0.03
No	144 (75.00)	86 (79.63)	13 (72.22)	32 (60.38)	13 (100.00)
Hypertension (n (%)) (n=192)
Yes	65 (33.85)	25 (23.15)	6 (33.33)	27 (50.94)	7 (53.85)	0.002	(1) vs. (3)	0.001
No	127 (66.15)	83 (76.85)	12 (66.67)	26 (49.06)	6 (46.15)
Antibiotics (recent use) (n (%)) (n=161)
Yes	41 (25.47)	23 (24.21)	4 (26.67)	10 (24.39)	4 (40.00)	0.75
No	120 (74.53)	72 (75.79)	11 (73.33)	31 (75.16)	6 (60.00)
Alcohol use (n (%)) (n=175)
Yes	72 (41.41)	50 (49.50)	7 (43.75)	11 (24.44)	4 (30.77)	0.11
No	94 (69.23)	47 (46.53)	8 (50.00)	30 (66.67)	9 (69.23)
Quit	9 (5.14)	4 (3.96)	1 (6.25)	4 (8.89)	0 (0.00)
Tobacco use (n (%)) (n=184)
Yes	19 (10.33)	14 (13.46)	1 (5.56)	3 (6.12)	1 (7.69)	0.15
No	55 (29.89)	34 (32.69)	4 (22.22)	13 (26.53)	4 (30.77)
Never	89 (48.37)	47 (45.19)	12 (66.67)	22 (44.90)	8 (61.54)
Quit	21 (11.41)	9 (8.65)	1 (5.56)	11 (22.45)	0 (0.00)

## Sheet: Table S2
Table S2. The significance of difference in comorbidities among the disease groups. P values were calculated using Fisher’s exact test. If the overall difference was significant (P<0.05), paired tests were performed with Bonferroni adjustment. Comparisons were adjusted for age and BMI by including these variables as predictors in the models. Groups: (1) benign conditions, (2) endometrial hyperpla…
		P value			P value adjusted for age			P value adjusted for BMI			P value adjusted for age, BMI
		overall	paired		overall	paired		overall	paired		overall	paired
Diabetes		0.006	(3) vs. (4)	0.03	0.1			0.59			0.56
Hypertension		0.002	(1) vs. (3)	0.002	0.41			0.03	(1) vs. (3)	0.06	0.56

## Sheet: Table S3
Table S3. The significance of difference between protein levels among the disease groups. P values were calculated using a linear mixed effects model. If the overall difference was significant (P<0.05), paired tests were performed with Bonferroni adjustment. Comparisons were adjusted for age and BMI by including these variables as predictors in the models. Groups: (1) benign conditions; (2) endom…
									Adjusted for age, BMI
Target	Group	Mean	SE		P value				Mean	SE		P value
					overall	paired						overall	paired
AFP
	Benign	58.4899	9.4718		<0.0001	(1) vs. (3)	<0.0001		66.8776	10.2412		<0.0001	(1) vs. (3)	0.0005
	Hyperplasia	88.1424	23.2011			(1) vs. (4)	<0.0001		103.43	24.9955			(1) vs. (4)	<0.0001
	Low-grade EEC	87.8487	13.5209			(2) vs. (4)	0.02		97.7773	16.1836
	Other EC	187.27	27.3006						185.74	28.0596
BTLA
	Benign	48.122	21.7685		0.06				52.4174	23.7509		0.02	(1) vs. (3)	0.02
	Hyperplasia	102.07	53.3217						141.02	57.9685
	Low-grade EEC	101	31.0744						123.96	37.5322
	Other EC	33.134	62.7435						39.5235	65.0747
CA15-3
	Benign	51.419	699.44		<0.0001	(1) vs. (2)	0.003		225.86	748.64		<0.0001	(1) vs. (2)	0.003
	Hyperplasia	2687.33	1604.05			(1) vs. (3)	<0.0001		2739.77	1743.4			(1) vs. (3)	<0.0001
	Low-grade EEC	950.14	960.05			(1) vs. (4)	<0.0001		786.06	1144.21			(1) vs. (4)	<0.0001
	Other EC	7343.78	1880.08			(2) vs. (4)	0.02		6995.39	1953.11
CA19-9
	Benign	36233	9943.92		<0.0001	(1) vs. (2)	<0.0001		49649	10745		<0.0001	(1) vs. (2)	<0.0001
	Hyperplasia	201792	24358			(1) vs. (3)	<0.0001		196314	26226			(1) vs. (3)	<0.0001
	Low-grade EEC	160993	14195			(1) vs. (4)	0.001		148993	16980
	Other EC	83596	28661						67422	29441
CA125
	Benign	1551.21	419.2		<0.0001	(1) vs. (3)	<0.0001		1539.7	456.93		<0.0001	(1) vs. (2)	0.02
	Hyperplasia	2291.78	1026.83						2422.55	1115.22			(1) vs. (3)	<0.0001
	Low-grade EEC	5720.41	598.41						5730.09	722.06
	Other EC	3797.95	1208.27						3685.16	1251.93
CD27
	Benign	10.6168	1.0355		0.0004	(1) vs. (3)	0.002		9.8622	1.123		0.002	(1) vs. (3)	0.004
	Hyperplasia	15.3747	2.5364						16.3771	2.7409			(1) vs. (4)	0.05
	Low-grade EEC	16.5369	1.4782						17.781	1.7746
	Other EC	17.2842	2.9846						18.3434	3.0769
CD28
	Benign	594.67	44.6876		0.04				636.63	47.8963		0.99
	Hyperplasia	719.73	109.46						565.97	116.9
	Low-grade EEC	641.38	63.7912						473.8	75.6878
	Other EC	551.3	128.8						423.68	131.23
CD40
	Benign	154.08	19.5449		<0.0001	(1) vs. (3)	0.0003		155.18	20.8159		<0.0001	(1) vs. (3)	0.0002
	Hyperplasia	125.68	47.8749			(1) vs. (4)	<0.0001		194.15	50.8051			(1) vs. (4)	<0.0001
	Low-grade EEC	260.17	27.9001			(2) vs. (3)	0.02		306.83	32.8942			(2) vs. (4)	<0.0001
	Other EC	499.86	56.3343			(2) vs. (4)	<0.0001		515.29	57.0331			(3) vs. (4)	0.008
						(3) vs. (4)	0.002
CD80
	Benign	8.7775	1.4681		0.4				10.966	1.5693		0.48
	Hyperplasia	9.05	3.5962						9.3465	3.8303
	Low-grade EEC	6.8082	2.0958						5.9741	2.4799
	Other EC	10.2862	4.2316						7.7733	4.2998
CD86
	Benign	34.4177	2.6021		0.29				34.208	2.8198		0.1
	Hyperplasia	33.394	6.3738						37.7449	6.8823
	Low-grade EEC	37.1171	3.7145						40.3098	4.456
	Other EC	29.5454	7.5						30.6078	7.726
CEA
	Benign	30780	3884.53		0.002	(1) vs. (3)	0.01		23390	4109.6		0.68
	Hyperplasia	5049.94	9515.11						8237.76	10030
	Low-grade EEC	16078	5545.14						22797	6494.17
	Other EC	5443.86	11196						14135	11260
CYFRA-21
	Benign	564758	119000		<0.0001	(1) vs. (3)	<0.0001		620325	129912		<0.0001	(1) vs. (3)	<0.0001
	Hyperplasia	768621	291490			(1) vs. (4)	<0.0001		932348	317076			(1) vs. (4)	<0.0001
	Low-grade EEC	1910789	169872			(2) vs. (3)	0.0002		2002619	205293			(2) vs. (3)	0.001
	Other EC	3854685	342996			(2) vs. (4)	<0.0001		3843956	355945			(2) vs. (4)	<0.0001
						(3) vs. (4)	0.0002						(3) vs. (4)	0.001
EGF
	Benign	27.5513	3.8428		0.26				24.9596	4.1509		0.13
	Hyperplasia	29.7482	9.413						27.0344	10.131
	Low-grade EEC	32.892	5.4856						33.7595	6.5594
	Other EC	45.1885	11.0762						47.593	11.3729
Eotaxin
	Benign	12.4303	1.0751		0.1				11.6325	1.1621		0.02	(1) vs. (3)	0.05
	Hyperplasia	8.4939	2.6335						11.9951	2.8363
	Low-grade EEC	9.7783	1.5347						13.0152	1.8364
	Other EC	11.3844	3.0988						13.829	3.184
Flt-3L
	Benign	11.463	0.807		0.001	(1) vs. (3)	0.02		11.261	0.8605		0.005	(1) vs. (3)	0.03
	Hyperplasia	9.69	1.9767			(1) vs. (4)	0.01		11.7366	2.1003			(1) vs. (4)	0.02
	Low-grade EEC	14.061	1.1519			(2) vs. (4)	0.05		15.1626	1.3598
	Other EC	14.4658	2.3259						14.8166	2.3577
FGF-2
	Benign	64.718	15.1869		<0.0001	(1) vs. (3)	<0.0001		48.7638	16.4801		<0.0001	(1) vs. (3)	<0.0001
	Hyperplasia	57.1619	37.2003			(1) vs. (4)	0.02		78.077	40.2229			(1) vs. (4)	0.02
	Low-grade EEC	51.825	21.6793						78.1721	26.0426
	Other EC	39.8292	43.7734						65.3101	45.1537
Fractalkine
	Benign	64.9703	15.5555		<0.0001	(1) vs. (3)	<0.0001		74.9457	16.6353		<0.0001	(1) vs. (3)	<0.0001
	Hyperplasia	64.7733	38.1031			(1) vs. (4)	<0.0001		107.42	40.6016			(1) vs. (4)	<0.0001
	Low-grade EEC	198.62	22.2054			(2) vs. (3)	<0.0001		232.57	26.2878			(2) vs. (3)	<0.0001
	Other EC	263.27	44.8358			(2) vs. (4)	0.0001		272.27	45.5788			(2) vs. (4)	0.003
GITRL
	Benign	15.9279	1.9124		<0.0001	(1) vs. (2)	0.003		14.5908	2.0733		<0.0001	(1) vs. (2)	0.001
	Hyperplasia	26.7543	4.6845			(1) vs. (3)	<0.0001		28.9527	5.0602			(1) vs. (3)	<0.0001
	Type 1 EMC	24.1917	2.73						27.7829	3.2763
	Other EC	19.9492	5.5123						23.2319	5.6805
G-CSF
	Benign	599.72	53.9701		0.7				509.45	57.4306		0.05
	Hyperplasia	512.52	132.2						706.14	140.17
	Low-grade EEC	608.49	77.042						833.85	90.7543
	Other EC	668.74	155.56						870.92	157.35
GROα
	Benign	2416.27	252.36		0.06				2198.42	275.29		0.01	(1) vs. (3)	0.01
	Hyperplasia	3022.51	618.16						3269.2	671.89
	Low-grade EEC	3140.4	360.24						3532.05	435.02
	Other EC	2496.41	727.38						2919.51	754.26
GM-CSF
	Benign	6.2664	0.6224		0.3				5.16	0.6662		0.001	(1) vs. (3)	0.004
	Hyperplasia	7.6157	1.5246						8.5236	1.6259			(1) vs. (4)	0.02
	Low-grade EEC	5.5432	0.8885						7.1042	1.0527
	Other EC	6.1446	1.7939						7.915	1.8252
HE4
	Benign	76402	5135.86		0.03	(1) vs. (3)	0.05		73082	5574.53		<0.0001	(1) vs. (2)	0.002
	Hyperplasia	98337	12580						108354	13606			(1) vs. (3)	<0.0001
	Low-grade EEC	99968	7331.41						112159	8809.12			(1) vs. (4)	0.03
	Other EC	81533	14803						91338	15274
HGF
	Benign	286.32	24.7518		<0.0001	(1) vs. (3)	<0.0001		272.3	26.7711		<0.0001	(1) vs. (3)	<0.0001
	Hyperplasia	249.61	60.6294			(1) vs. (4)	0.0003		320.88	65.3398			(1) vs. (4)	0.001
	Low-grade EEC	394.08	35.3331			(2) vs. (3)	0.04		459.81	42.3048
	Other EC	508.12	71.3424			(2) vs. (4)	0.04		551.19	73.3496
HVEM
	Benign	770.96	38.6069		<0.0001	(1) vs. (3)	0.001		755.26	41.6402		<0.0001	(1) vs. (3)	0.0001
	Hyperplasia	657.73	94.5673			(2) vs. (3)	0.001		760.73	101.63			(2) vs. (3)	0.001
	Low-grade EEC	1027.96	55.1111			(2) vs. (4)	0.02		1109.14	65.8017
	Other EC	1002.3	111.28						1046.22	114.09
ICOS
	Benign	65.4975	20.9424		0.01	(1) vs. (3)	0.03		70.8744	22.7897		0.07
	Hyperplasia	80.8776	51.2983						91.8215	55.6225
	Low-grade EEC	53.7485	29.8952						50.4761	36.0133
	Other EC	49.3713	60.3625						35.7025	62.4411
IFNα2
	Benign	6.6037	0.6677		0.003	(1) vs. (3)	0.004		6.2119	0.7301		0.01	(1) vs. (3)	0.01
	Hyperplasia	5.9571	1.6356						6.7699	1.7818
	Low-grade EEC	6.811	0.9532						7.8095	1.1537
	Other EC	6.8837	1.9246						7.7717	2.0003
IFNγ
	Benign	1.4285	0.1517		0.05				1.3592	0.1628		0.02
	Hyperplasia	1.6307	0.3716						1.7869	0.3973
	Low-grade EEC	1.5047	0.2166						1.7995	0.2572
	Other EC	2.0537	0.4373						2.3055	0.446
IL-1α
	Benign	211.22	23.3806		0.33				172.71	24.6054		0.09
	Hyperplasia	135.13	57.2706						209.17	60.0542
	Low-grade EEC	138.78	33.3757						218.21	38.8826
	Other EC	134.18	67.3901						200.9	67.416
IL-1β
	Benign	132.4	24.2744		<0.0001	(1) vs. (3)	<0.0001		83.9348	25.5987		<0.0001	(1) vs. (3)	<0.0001
	Hyperplasia	143.5	59.4598			(1) vs. (4)	0.002		211.93	62.4785			(1) vs. (4)	0.0001
	Low-grade EEC	180.99	34.6515						271.95	40.4522
	Other EC	300.47	69.9662						388.27	70.1375
IL-2
	Benign	1.0293	0.2709		<0.0001	(1) vs. (2)	0.0004		1.0437	0.295		<0.0001	(1) vs. (2)	0.002
	Hyperplasia	4.0939	0.6635			(1) vs. (3)	0.0004		4.0711	0.72			(1) vs. (3)	0.001
	Low-grade EEC	2.4667	0.3867			(2) vs. (4)	0.01		2.5484	0.4661
	Other EC	0.6688	0.7807						0.7077	0.8082
IL-4
	Benign	63.3956	12.2797		0.03	(1) vs. (3)	0.04		60.0998	13.396		0.004	(1) vs. (3)	0.003
	Hyperplasia	57.4536	30.0791						72.2051	32.6956
	Low-grade EEC	47.8612	17.5292						64.7932	21.169
	Other EC	57.4838	35.394						69.0289	36.7036
IL-5
	Benign	0.8295	0.2069		<0.0001	(1) vs. (3)	<0.0001		0.7762	0.2265		<0.0001	(1) vs. (3)	<0.0001
	Hyperplasia	0.6982	0.5067			(1) vs. (4)	0.0003		0.6973	0.5529			(1) vs. (4)	0.0001
	Low-grade EEC	1.7813	0.2953			(2) vs. (3)	0.04		1.8717	0.358			(2) vs. (3)	0.04
	Other EC	1.6358	0.5962			(2) vs. (4)	0.01		1.7642	0.6207			(2) vs. (4)	0.01
IL-6
	Benign	35.3884	16.1968		<0.0001	(1) vs. (3)	<0.0001		21.7315	17.5094		<0.0001	(1) vs. (2)	<0.0001
	Hyperplasia	46.7563	39.6738			(1) vs. (4)	<0.0001		89.7324	42.735			(1) vs. (3)	<0.0001
	Low-grade EEC	148.25	23.1208			(2) vs. (3)	0.04		186.15	27.6691			(1) vs. (4)	<0.0001
	Other EC	294.1	46.6841			(2) vs. (4)	0.01		322.86	47.9737			(2) vs. (3)	0.03
													(2) vs. (4)	0.02
IL-7
	Benign	3.3096	0.2481		<0.0001	(1) vs. (3)	<0.0001		3.144	0.2687		<0.0001	(1) vs. (3)	<0.0001
	Hyperplasia	2.9478	0.6076			(1) vs. (4)	0.001		3.6994	0.6559			(1) vs. (4)	<0.0001
	Low-grade EEC	5.1216	0.3541			(2) vs. (3)	0.01		5.8779	0.4247			(2) vs. (3)	0.01
	Other EC	4.976	0.715			(2) vs. (4)	0.03		5.5533	0.7363			(2) vs. (4)	0.03
IL-8
	Benign	1492.87	110.38		<0.0001	(1) vs. (2)	0.006		1598.85	119.5		<0.0001	(1) vs. (2)	0.004
	Hyperplasia	2479.45	270.38			(1) vs. (3)	<0.0001		2649.44	291.66			(1) vs. (3)	<0.0001
	Low-grade EEC	3371.17	157.57			(1) vs. (4)	<0.0001		3411.08	188.83			(1) vs. (4)	0.001
	Other EC	2863.78	318.16						2769.04	327.41
IL-9
	Benign	1.3577	0.1641		0.72				1.2776	0.1792		0.2
	Hyperplasia	1.4164	0.4019						1.6547	0.4374
	Low-grade EEC	1.1068	0.2342						1.3863	0.2832
	Other EC	1.0452	0.4729						1.2716	0.491
IL-10
	Benign	15.0072	5.4328		<0.0001	(1) vs. (2)	<0.0001		13.0907	5.9137		<0.0001	(1) vs. (2)	<0.0001
	Hyperplasia	80.8624	13.3076			(1) vs. (3)	<0.0001		87.4437	14.4335			(1) vs. (3)	<0.0001
	Low-grade EEC	56.9976	7.7553			(1) vs. (4)	<0.0001		66.2761	9.3451			(1) vs. (4)	<0.0001
	Other EC	71.1452	15.659						79.164	16.2028
IL-12 (p40)
	Benign	5.2043	0.228		0.0001	(1) vs. (3)	0.001		5.2204	0.2486		0.0003	(1) vs. (3)	0.002
	Hyperplasia	5.0878	0.5585			(1) vs. (4)	0.02		5.395	0.6067			(1) vs. (4)	0.02
	Low-grade EEC	6.2988	0.3255						6.5867	0.3928
	Other EC	6.9838	0.6572						7.1143	0.681
IL-12 (p70)
	Benign	2.3497	0.2689		<0.0001	(1) vs. (3)	<0.0001		2.2692	0.2908		<0.0001	(1) vs. (3)	<0.0001
	Hyperplasia	2.4699	0.6587			(1) vs. (4)	0.001		3.0771	0.7097			(1) vs. (4)	0.0002
	Low-grade EEC	3.469	0.3839			(2) vs. (3)	0.02		4.1266	0.4595			(2) vs. (3)	0.02
	Other EC	3.7371	0.7751						4.2585	0.7967
IL-13
	Benign	2.3264	0.3409		<0.0001	(1) vs. (2)	0.004		2.241	0.372		<0.0001	(1) vs. (2)	0.003
	Hyperplasia	3.3539	0.8351			(1) vs. (3)	<0.0001		3.7665	0.9079			(1) vs. (3)	<0.0001
	Low-grade EEC	2.8168	0.4867			(1) v s(4)	<0.0001		3.3041	0.5878			(1) vs. (4)	0.0002
	Other EC	3.1448	0.9827						3.4854	1.0192
IL-15
	Benign	2.1604	0.3126		<0.0001	(1) vs. (3)	<0.0001		1.7734	0.3366		<0.0001	(1) vs. (3)	<0.0001
	Hyperplasia	1.8103	0.7657			(1) vs. (4)	0.0004		2.6104	0.8216			(1) vs. (4)	<0.0001
	Low-grade EEC	3.6931	0.4462			(2) vs. (3)	0.005		4.6658	0.532			(2) vs. (3)	0.003
	Other EC	2.8517	0.901						3.7071	0.9224
IL-17A
	Benign	1.9658	0.3422		0.09				2.3414	0.372		0.05
	Hyperplasia	2.5261	0.8383						2.4642	0.9079
	Low-grade EEC	3.13	0.4885						2.872	0.5878
	Other EC	2.4508	0.9864						1.974	1.0191
IL-36γ
	Benign	322.65	76.5582		0.44				310.29	83.7772		0.59
	Hyperplasia	617.66	187.53						536.07	204.47
	Low-grade EEC	428.3	109.29						383.17	132.39
	Other EC	815.61	220.66						801.95	229.54
IP-10
	Benign	442.79	87.2839		<0.0001	(1) vs. (2)	0.003		436.76	95.1017		<0.0001	(1) vs. (2)	0.001
	Hyperplasia	1182.94	213.8			(1) vs. (3)	<0.0001		1264.68	232.11			(1) vs. (3)	<0.0001
	Low-grade EEC	1212.83	124.6			(1) vs. (4)	<0.0001		1294.76	150.28			(1) vs. (4)	<0.0001
	Other EC	2076.27	251.58			(2) vs. (4)	0.04		2148.59	260.57
LAG-3
	Benign	478.59	124.49		<0.0001	(1) vs. (2)	0.0004		638.88	134.12		<0.0001	(1) vs. (2)	0.001
	Hyperplasia	590.63	304.93			(1) vs. (3)	<0.0001		630.1	327.34			(1) vs. (3)	<0.0001
	Low-grade EEC	746.64	177.7			(1) vs. (4)	0.004		701.88	211.94			(1) vs. (4)	0.008
	Other EC	533.79	358.81						362.52	367.47
Leptin
	Benign	286.62	41.3496		<0.0001	(1) vs. (2)	0.04		333.02	44.2364		<0.0001	(1) vs. (3)	0.001
	Hyperplasia	346.11	101.29			(1) vs. (3)	<0.0001		218.04	107.97			(1) vs. (4)	<0.0001
	Low-grade EEC	493.89	59.0262			(1) vs. (4)	<0.0001		367.38	69.9044			(2) vs. (4)	0.02
	Other EC	771.2	119.18			(2) vs. (4)	0.01		657.4	121.2
MCP-1
	Benign	382.83	67.787		<0.0001	(1) vs. (2)	<0.0001		366.43	74.0737		<0.0001	(1) vs. (2)	<0.0001
	Hyperplasia	1278.04	166.04			(1) vs. (3)	<0.0001		1410.09	180.79			(1) vs. (3)	<0.0001
	Low-grade EEC	1453.56	96.7654			(1) vs. (4)	<0.0001		1574.9	117.05			(1) vs. (4)	<0.0001
	Other EC	2137.08	195.38			(2) vs. (4)	0.03		2217.97	202.95			(2) vs. (4)	0.05
MCP-3
	Benign	13.6812	2.6165		<0.0001	(1) vs. (3)	<0.0001		12.7091	2.8429		<0.0001	(1) vs. (2)	0.01
	Hyperplasia	19.1658	6.409			(1) vs. (4)	<0.0001		26.0553	6.9387			(1) vs. (3)	<0.0001
	Low-grade EEC	28.1284	3.735			(2) vs. (3)	<0.0001		34.0748	4.4925			(1) vs. (4)	<0.0001
	Other EC	80.2502	7.5414			(2) vs. (4)	<0.0001		84.4383	7.7893			(2) vs. (4)	<0.0001
													(3) vs. (4)	<0.0001
MDC
	Benign	92.7747	6.5316		0.005	(1) vs. (3)	0.008		94.0771	7.1415		0.32
	Hyperplasia	87.1549	15.9992						95.654	17.4301
	Low-grade EEC	121.35	9.3239						128.9	11.2853
	Other EC	92.9754	18.8262						96.6021	19.5668
MIF
	Benign	639.2	77.6446		<0.0001	(1) vs. (2)	0.01		618.19	83.8046		0.07
	Hyperplasia	707.47	190.19			(1) vs. (3)	<0.0001		664.75	204.54
	Low-grade EEC	701.27	110.84			(1) vs. (4)	0.01		633.27	132.43
	Other EC	774.23	223.8						718.3	229.61
MIP-1α
	Benign	31.5053	8.4219		<0.0001	(1) vs. (2)	0.002		22.2267	9.0883		<0.0001	(1) vs. (2)	0.0004
	Hyperplasia	61.0007	20.6293			(1) vs. (3)	<0.0001		81.3925	22.1817			(1) vs. (3)	<0.0001
	Low-grade EEC	55.5429	12.0221			(1) vs. (4)	<0.0001		78.9872	14.3618			(2) vs. (3)	<0.0001
	Other EC	51.8352	24.2744						71.5828	24.9009
MIP-1β
	Benign	46.732	11.754		<0.0001	(1) vs. (2)	0.004		51.2705	12.7985		<0.0001	(1) vs. (2)	0.003
	Hyperplasia	107.42	28.7914			(1) vs. (3)	<0.0001		129.15	31.2372			(1) vs. (3)	<0.0001
	Low-grade EEC	136.23	16.7788			(1) vs. (4)	<0.0001		153.93	20.2248			(1) vs. (4)	<0.0001
	Other EC	117.96	33.8787			(2) vs. (3)	0.02		124.52	35.0665
OPN
	Benign	381.82	51.3935		<0.0001	(1) vs. (2)	0.01		424.3	56.0639		<0.0001	(1) vs. (4)	<0.0001
	Hyperplasia	706.2	125.89			(1) vs. (3)	0.01		689.29	136.83			(3) vs. (4)	0.01
	Low-grade EEC	577.96	73.3639			(1) vs. (4)	<0.0001		527.05	88.5947
	Other EC	1148.28	148.13			(3) vs. (4)	0.003		1075.58	153.61
PD-1
	Benign	10.9288	2.4485		0.5				10.6191	2.6809		0.45
	Hyperplasia	20.2456	5.9975						17.7768	6.5432
	Low-grade EEC	18.0856	3.4952						16.0455	4.2364
	Other EC	6.1054	7.0572						4.9656	7.3453
PD-L1
	Benign	1.7325	0.3432		0.001	(1) vs. (2)	0.006		1.5387	0.3727		0.001	(1) vs. (2)	0.005
	Hyperplasia	2.9847	0.8406						3.3046	0.9095
	Low-grade EEC	1.7253	0.4899						2.2282	0.5889
	Other EC	0.9973	0.9891						1.4262	1.021
PD-L2
	Benign	85.885	9.57		<0.0001	(1) vs. (3)	<0.0001		89.3097	10.356		<0.0001	(1) vs. (3)	<0.0001
	Hyperplasia	66.6082	23.4415			(1) vs. (4)	<0.0001		80.8975	25.2758			(1) vs. (4)	<0.0001
	Low-grade EEC	130.7	13.6611			(2) vs. (3)	0.02		134.49	16.3651			(2) vs. (3)	0.04
	Other EC	247.94	27.5836			(2) vs. (4)	<0.0001		243.38	28.3743			(2) vs. (4)	<0.0001
						(3) vs. (4)	0.0001						(3) vs. (4)	0.0004
PDGF-AA
	Benign	40.3871	7.4412		<0.0001	(1) vs. (3)	<0.0001		38.4897	7.9689		0.0001	(1) vs. (3)	<0.0001
	Hyperplasia	15.5571	18.2271			(1) vs. (4)	<0.0001		34.909	19.4496			(1) vs. (4)	<0.0001
	Low-grade EEC	82.7798	10.6223			(2) vs. (3)	0.003		100.7	12.5928			(2) vs. (3)	0.002
	Other EC	92.0548	21.4478			(2) vs. (4)	<0.0001		101.44	21.8338			(2) vs. (4)	0.0003
PDGF-AB/BB
	Benign	134.51	12.3311		0.0002	(1) vs. (3)	0.0003		127.84	13.4017		<0.0001	(1) vs. (3)	<0.0001
	Hyperplasia	82.2233	30.2048			(2) vs. (3)	0.02		110.83	32.7093			(2) vs. (3)	0.03
	Low-grade EEC	181.67	17.6025						208.54	21.1779
	Other EC	150.43	35.5419						168.79	36.7191
Prolactin
	Benign	402.27	128.99		<0.0001	(1) vs. (3)	<0.0001		349.39	140.93		<0.0001	(1) vs. (3)	<0.0001
	Hyperplasia	651.42	315.97			(1) vs. (4)	0.0002		713.63	343.95			(1) vs. (4)	0.002
	Low-grade EEC	1001.01	184.14						1038.7	222.7
	Other EC	265.5	371.8						306.56	386.12
PSA (total)
	Benign	894.57	127.11		0.04	(2) vs. (4)	0.04		788.37	136.54		0.01	(2) vs. (4)	0.04
	Hyperplasia	722.69	311.36						1059.13	333.26			(3) vs. (4)	0.03
	Low-grade EEC	288.03	181.45						597.33	215.77
	Other EC	6.5317	366.38						220.36	374.12
RANTES
	Benign	213.4	35.201		<0.0001	(1) vs. (3)	<0.0001		179.84	38.0302		<0.0001	(1) vs. (3)	<0.0001
	Hyperplasia	181.15	86.2244			(1) vs. (4)	<0.0001		240.9	92.82			(1) vs. (4)	0.001
	Low-grade EEC	334.63	50.2491			(2) vs. (3)	0.02		398.7	60.0971
	Other EC	267.96	101.46						321.26	104.2
SCF
	Benign	5.0114	1.1119		<0.0001	(1) vs. (2)	0.0001		5.2575	1.2059		<0.0001	(1) vs. (2)	0.0003
	Hyperplasia	16.3673	2.7237			(1) vs. (3)	<0.0001		17.4848	2.9432			(1) vs. (3)	<0.0001
	Low-grade EEC	14.0578	1.5873			(1) vs. (4)	<0.0001		15.3453	1.9056			(1) vs. (4)	<0.0001
	Other EC	13.9615	3.205						14.514	3.304
sCD40L
	Benign	24.6786	4.3449		0.0001	(1) vs. (3)	0.001		24.276	4.6653		<0.0001	(1) vs. (3)	<0.0001
	Hyperplasia	10.2635	10.6428			(2) vs. (3)	0.04		15.1875	11.3864			(1) vs. (4)	0.008
	Low-grade EEC	14.3404	6.2023						20.3891	7.3722			(2) vs. (3)	0.02
	Other EC	27.409	12.5234						30.4453	12.7823
sFas
	Benign	123.82	12.9719		<0.0001	(1) vs. (3)	<0.0001		125.39	13.99		<0.0001	(1) vs. (3)	<0.0001
	Hyperplasia	122.92	31.7744			(1) vs. (4)	0.01		164.92	34.1453			(1) vs. (4)	0.01
	Low-grade EEC	277.84	18.5172			(2) vs. (3)	0.004		307.35	22.1077			(2) vs. (3)	0.02
	Other EC	215.16	37.3889						226.44	38.3311
sFasL
	Benign	7.0385	1.5312		0.001	(1) vs. (3)	0.001		5.9352	1.6689		0.001	(1) vs. (3)	0.0004
	Hyperplasia	5.8399	3.7506						8.4082	4.0732
	Low-grade EEC	6.2717	2.1857						9.1793	2.6372
	Other EC	4.1469	4.4133						6.5792	4.5725
TGF-α
	Benign	8.3311	1.013		<0.0001	(1) vs. (2)	0.02		10.0651	1.0727		<0.0001	(1) vs. (3)	<0.0001
	Hyperplasia	14.121	2.4814			(1) vs. (3)	<0.0001		15.5539	2.6182			(1) vs. (4)	<0.0001
	Low-grade EEC	27.9521	1.4461			(1) vs. (4)	<0.0001		27.4172	1.6952			(2) vs. (3)	0.003
	Other EC	26.7031	2.9199			(2) vs. (3)	0.0003		24.5192	2.9391
						(2) vs. (4)	0.01
TIM-3
	Benign	26.5579	4.3063		<0.0001	(1) vs. (2)	<0.0001		29.2855	4.6466		<0.0001	(1) vs. (2)	0.006
	Hyperplasia	57.9269	10.5483			(1) vs. (3)	<0.0001		59.5201	11.341			(1) vs. (3)	<0.0001
	Low-grade EEC	91.945	6.1473			(1) vs. (4)	<0.0001		88.4841	7.3428			(1) vs. (4)	<0.0001
	Other EC	114.78	12.4122						108.65	12.7313
TLR2
	Benign	176.33	16.5227		<0.0001	(1) vs. (3)	<0.0001		164.42	18.0527		<0.0001	(1) vs. (3)	<0.0001
	Hyperplasia	228.12	40.4722						243.54	44.061
	Low-grade EEC	315.57	23.586						338.91	28.5277
	Other EC	284.07	47.6235						308.43	49.4623
TNFα
	Benign	15.0074	3.802		<0.0001	(1) vs. (2)	0.008		8.6452	4.0715		<0.0001	(1) vs. (2)	0.001
	Hyperplasia	16.8824	9.3129			(1) vs. (3)	<0.0001		24.727	9.9374			(1) vs. (3)	<0.0001
	Low-grade EEC	30.0829	5.4273			(1) vs. (4)	<0.0001		40.748	6.434			(1) vs. (4)	<0.0001
	Other EC	29.6552	10.9585			(2) vs. (3)	0.03		40.4537	11.1556			(2) vs. (3)	0.04
						(2) vs. (4)	0.01						(2) vs. (4)	0.03
TNFβ
	Benign	8.96	2.3		0.002	(1) vs. (3)	0.002		7.9623	2.5171		0.02	(1) vs. (3)	0.02
	Hyperplasia	8.98	5.65						11.1254	6.1434
	Low-grade EEC	6.35	3.29						9.0356	3.9776
	Other EC	10.23	6.64						12.3642	6.8965
TRAIL
	Benign	29.3919	5.1753		<0.0001	(1) vs. (2)	0.02		37.4974	5.5323		<0.0001	(1) vs. (3)	<0.0001
	Hyperplasia	61.5077	12.6769			(1) vs. (3)	<0.0001		66.4409	13.5026			(1) vs. (4)	<0.0001
	Low-grade EEC	105.73	7.3877			(1) vs. (4)	<0.0001		103.98	8.7424			(2) vs. (3)	0.002
	Other EC	141.69	14.9169			(2) vs. (3)	0.0004		132.52	15.1579			(2) vs. (4)	0.003
						(2) vs. (4)	0.0001
VEGF
	Benign	69.5964	48.5902		<0.0001	(1) vs. (3)	<0.0001		125.15	52.2886		<0.0001	(1) vs. (3)	<0.0001
	Hyperplasia	75.7033	119.02			(1) vs. (4)	<0.0001		146.56	127.62			(1) vs. (4)	<0.0001
	Low-grade EEC	517.47	69.3622			(2) vs. (3)	<0.0001		514.77	82.6288			(2) vs. (3)	0.0002
	Other EC	1129.78	140.05			(2) vs. (4)	<0.0001		1073.35	143.26			(2) vs. (4)	<0.0001
						(3) vs. (4)	0.04
